# Supplementary material for: Description of the larva of Oecetis mizrain Malicky & Graf, 2012 (Trichoptera, Leptoceridae) and Lepidostoma scotti (Ulmer, 1930) (Trichoptera, Lepidostomatidae) from Chilimo Forest, Central Ethiopia
Source: Zookeys. 2018 Jun 13;(766):63–77. doi: 10.3897/zookeys.766.24544 (PMC6010509; doi:10.3897/zookeys.766.24544)
Supplement: XML Treatment for Oecetis mizrain [file zookeys.766.24544-treatment1.xml]

<!DOCTYPE tp:taxon-treatment
  PUBLIC "-//TaxonX//DTD Taxonomic Treatment Publishing DTD v0 20100105//EN" "tax-treatment-NSO.dtd">
<tp:taxon-treatment xmlns:tp="http://www.plazi.org/taxpub"><tp:treatment-meta><kwd-group><label>Taxon classification</label><kwd><named-content xmlns:xlink="http://www.w3.org/1999/xlink" content-type="kingdom">Animalia</named-content></kwd><kwd><named-content xmlns:xlink="http://www.w3.org/1999/xlink" content-type="order">Trichoptera</named-content></kwd><kwd><named-content xmlns:xlink="http://www.w3.org/1999/xlink" content-type="family">Leptoceridae</named-content></kwd></kwd-group><mixed-citation publication-type="journal"><person-group><name><surname>Terefe</surname><given-names>Yonas</given-names></name><name><surname>Vitecek</surname><given-names>Simon</given-names></name><name><surname>Graf</surname><given-names>Wolfram</given-names></name></person-group><article-title>Description of the larva of <italic><tp:taxon-name><tp:taxon-name-part taxon-name-part-type="genus" reg="Oecetis">Oecetis</tp:taxon-name-part> <tp:taxon-name-part taxon-name-part-type="species" reg="mizrain">mizrain</tp:taxon-name-part></tp:taxon-name></italic> Malicky &amp; Graf, 2012 (<tp:taxon-name><tp:taxon-name-part taxon-name-part-type="order">Trichoptera</tp:taxon-name-part></tp:taxon-name>, <tp:taxon-name><tp:taxon-name-part taxon-name-part-type="family">Leptoceridae</tp:taxon-name-part></tp:taxon-name>) and <italic><tp:taxon-name><tp:taxon-name-part taxon-name-part-type="genus" reg="Lepidostoma">Lepidostoma</tp:taxon-name-part> <tp:taxon-name-part taxon-name-part-type="species" reg="scotti">scotti</tp:taxon-name-part></tp:taxon-name></italic> (Ulmer, 1930) (<tp:taxon-name><tp:taxon-name-part taxon-name-part-type="order">Trichoptera</tp:taxon-name-part></tp:taxon-name>, <tp:taxon-name><tp:taxon-name-part taxon-name-part-type="family">Lepidostomatidae</tp:taxon-name-part></tp:taxon-name>) from Chilimo Forest, Central Ethiopia</article-title><source>Zookeys</source><day>13</day><month>6</month><year>2018</year><volume>2018</volume><issue>766</issue><fpage>63</fpage><lpage>77</lpage><pub-id pub-id-type="doi">10.3897/zookeys.766.24544</pub-id></mixed-citation></tp:treatment-meta><tp:nomenclature><tp:taxon-name>
              <tp:taxon-name-part taxon-name-part-type="genus" reg="Oecetis">Oecetis</tp:taxon-name-part>
              <tp:taxon-name-part taxon-name-part-type="species" reg="mizrain">mizrain</tp:taxon-name-part>
            </tp:taxon-name><tp:taxon-authority>Malicky &amp; Graf, 2012</tp:taxon-authority><xref ref-type="fig" rid="F1">Figs 1–6</xref><xref ref-type="fig" rid="F2">, 7–11</xref><xref ref-type="fig" rid="F3">, 12</xref></tp:nomenclature><tp:treatment-sec sec-type="material" id="SECID0EMATR"><title>Material.</title><p>8 larvae: Ethiopia, Oromia Region, Chilimo forest N of Ginchi, 2451m a.s.l., <named-content xmlns:xlink="http://www.w3.org/1999/xlink" content-type="dwc:verbatimCoordinates" xlink:type="simple"><named-content content-type="geo-json" specific-use="{&#34;type&#34;:&#34;Point&#34;,&#34;coordinates&#34;:[38.143320,9.059719]}" id="NCID0EGTAE" xlink:type="simple">9.059719°N, 38.14332°E</named-content></named-content>; 20.ii.2016; leg. &amp; det. W. Graf; specimens deposited in the research collection of W. Graf at the University of Natural Resources and Applied Life Sciences Vienna [contact: wolfram.graf@boku.ac.at] and the Senckenberg Research Institute and Natural History Museum <tp:taxon-name><tp:taxon-name-part taxon-name-part-type="order">Trichoptera</tp:taxon-name-part></tp:taxon-name> collection [collection number SMFTRI00018576; contact: Steffen U. Pauls – steffen.pauls@senckenberg.de].</p></tp:treatment-sec><tp:treatment-sec sec-type="description" id="SECID0EYDES"><title>Description of the 5<sup>th</sup> instar larva.</title><p><italic>Biometry</italic>. Larva eruciform, body length 4.5–5.0 mm, head width 0.69–0.78 mm (n=4).</p><p>
            <italic>Head</italic>. Head capsule hypognathous, elongated, with smooth surface; head capsule distally slightly narrower. As in all final instar larvae of <tp:taxon-name><tp:taxon-name-part taxon-name-part-type="family">Leptoceridae</tp:taxon-name-part></tp:taxon-name>, subocular ecdysial line present on parietalia, running from foramen occipitale to lateral section of parietalia, ventrally to eyes, at anterior region of eyes bending dorsally, meeting frontoclypeal suture (Fig. <xref ref-type="fig" rid="F1">2</xref>, black arrow). General color of head capsule pale to golden brown (Figs <xref ref-type="fig" rid="F1">2</xref>, <xref ref-type="fig" rid="F1">3</xref>); posterodorsal margin whitish, ventral occipital margin whitish with pale-brown line; ventral apotome brown with white corners; lateroventral sclerites defined by subocular ecdysial suture dorsally brown; parietalia and frontoclypeus around dorsal ecdysial line with distinct, pale muscle attachment spots; white ring around eyes, slightly wider than eye diameter. Head capsule with complete set of primary setae, and additional linear groups of setae around setae #16 and 17. Frontoclypeus scutiform, without distinct medial constriction. Labrum light brown, with setal brush and all primary setae. Mandible slender, elongate, with single cutting edge and 3 teeth. Ventral apotome isosceles trapezoidal, rounded corners. Antennae near distal parietal border (Fig. <xref ref-type="fig" rid="F1">2</xref>), long (more than 6× longer than wide) and with single terminal seta (Fig. <xref ref-type="fig" rid="F1">2</xref>).</p><fig id="F1" position="float" orientation="portrait"><label>Figures 1–6.</label><caption><p>
                <italic><tp:taxon-name><tp:taxon-name-part taxon-name-part-type="genus" reg="Oecetis">Oecetis</tp:taxon-name-part> <tp:taxon-name-part taxon-name-part-type="species" reg="mizrain">mizrain</tp:taxon-name-part></tp:taxon-name></italic>, 5<sup>th</sup> instar larva<bold>. 1</bold> Larva with the case, 14× <bold>2</bold> Head, dorsal view (arrow indicates subocular ecdysial line), 50× <bold>3</bold> Head, ventral view, 65× <bold>4</bold> Thorax (Pro-, Meso- and Metanotum) and abdominal segment I, dorsal view (dashed oval indicates mesonotal <italic>sa<sub>3</sub></italic>, dashed square indicates adominal segment I <italic>sa<sub>2</sub></italic>, arrow indicates abdominal segment I dorsal protuberance), 45× <bold>5</bold> Thorax and abdominal segment I, lateral view (arrows indicate abdominal segment I dorsal and lateral protuberances, dashed outline indicates abdominal segment I lateral sclerite), 45× <bold>6</bold> Left front leg, anterior face, 80×.</p></caption><graphic xmlns:xlink="http://www.w3.org/1999/xlink" xlink:href="zookeys-766-063-g001.jpg" position="float" orientation="portrait" xlink:type="simple" id="oo_208657.jpg"/></fig><p>
            <italic>Thorax</italic>. Prothorax fully covered by 2 large sclerites, light brown to brown; small fragments of sclerites present posterior to each pronotal half (Fig. <xref ref-type="fig" rid="F1">4</xref>). Including anterior setal rows, 25–28 setae of varying lengths distributed over each pronotal half (Figs <xref ref-type="fig" rid="F1">4</xref>, <xref ref-type="fig" rid="F1">5</xref>). Mesonotum with 2 large sclerites covering about 50% of its area while not reaching lateral margins, each with small anterior sclerite. Including anterior setal rows, 3–4 setae distributed over each mesonotal half; setae of setal area 3 (<italic>sa<sub>3</sub></italic>) on the unsclerotized part of each mesonotal half (Fig. <xref ref-type="fig" rid="F1">4</xref>; dashed oval). Metanotum completely unsclerotized; metanotal setal areas <italic>sa<sub>2</sub></italic> and <italic>sa<sub>3</sub></italic> each with single seta only; setal area <italic>sa<sub>1</sub></italic> not developed (Fig. <xref ref-type="fig" rid="F1">4</xref>). Metasternum with transverse band of setae on either side, each comprising 2–3 setae (Fig. <xref ref-type="fig" rid="F1">5</xref>). Legs yellowish beige, with numerous setae (Figs <xref ref-type="fig" rid="F1">6</xref>–<xref ref-type="fig" rid="F2">8</xref>); foreleg with numerous stout setae on anterior face of femur and with row of stout yellow setae along ventral edge of femur (Fig. <xref ref-type="fig" rid="F1">6</xref>); foretrochantin with single seta (Fig. <xref ref-type="fig" rid="F1">6</xref>); tarsal claw of mid leg curved (Fig. <xref ref-type="fig" rid="F2">7</xref>); hind leg much longer than mid leg, as typical for this genus (Fig. <xref ref-type="fig" rid="F2">8</xref>).</p><fig id="F2" position="float" orientation="portrait"><label>Figures 7–11.</label><caption><p>
                <italic><tp:taxon-name><tp:taxon-name-part taxon-name-part-type="genus" reg="Oecetis">Oecetis</tp:taxon-name-part> <tp:taxon-name-part taxon-name-part-type="species" reg="mizrain">mizrain</tp:taxon-name-part></tp:taxon-name></italic>, 5<sup>th</sup> instar larva<bold>. 7</bold> Left middle leg, anterior face, 50× <bold>8</bold> Left hind leg, anterior face, 60× <bold>9</bold> Abdominal segment I–X, lateral view, 25× <bold>10</bold> Abdominal segment IX, dorsal view (dashed oval indicates abdominal segment IX tergite), 50× <bold>11</bold> Anal proleg, lateral view, 50× (arrow indicates section of anal proleg where prominent spines or tines may be present in other <tp:taxon-name><tp:taxon-name-part taxon-name-part-type="family">Leptoceridae</tp:taxon-name-part></tp:taxon-name>).</p></caption><graphic xmlns:xlink="http://www.w3.org/1999/xlink" xlink:href="zookeys-766-063-g002.jpg" position="float" orientation="portrait" xlink:type="simple" id="oo_208658.jpg"/></fig><p>
            <italic>Abdomen</italic>. Abdomen white, cylindrical (Fig. <xref ref-type="fig" rid="F2">9</xref>). Abdominal segment I with 3 protuberances (Figs <xref ref-type="fig" rid="F1">4</xref>, <xref ref-type="fig" rid="F1">5</xref>; arrows); dorsal setal areas <italic>sa<sub>1</sub></italic> and <italic>sa<sub>3</sub></italic> not developed, dorsal setal area <italic>sa<sub>2</sub></italic> with single seta on either side (Fig. <xref ref-type="fig" rid="F1">4</xref>, dashed square); lateral sclerite weakly sclerotized, mostly translucent, oval, with 1 seta (Fig. <xref ref-type="fig" rid="F1">5</xref>, dashed outline). Abdominal tergum IX with weakly sclerotized, mostly translucent sclerite, bearing 6 long setae in 2 groups concentrated laterally (Fig. <xref ref-type="fig" rid="F2">10</xref>, dashed oval). Anal proleg weakly sclerotized, each with large lateral sclerite and more strongly sclerotized anal claw and little accessory hook; each bearing several long setae; spines or tines on anal prolegs absent (Fig. <xref ref-type="fig" rid="F2">11</xref>, arrow). Lateral line not visible, a group of setae (2–3) present laterally on abdominal segment II (Fig. <xref ref-type="fig" rid="F2">9</xref>, dashed oval); dorsal gills only present at anterolateral position on segments II–IV, lateral gills absent, ventral gills only present at anterolateral position on segments II–IV (Fig. <xref ref-type="fig" rid="F3">12</xref>).</p><fig id="F3" position="float" orientation="portrait"><label>Figure 12.</label><caption><p>
                <italic><tp:taxon-name><tp:taxon-name-part taxon-name-part-type="genus" reg="Oecetis">Oecetis</tp:taxon-name-part> <tp:taxon-name-part taxon-name-part-type="species" reg="mizrain">mizrain</tp:taxon-name-part></tp:taxon-name></italic>, 5<sup>th</sup> instar larva. Gill diagram indicating position of dorsal and ventral abdominal gills; lateral gills absent. Lateral line seemingly absent.</p></caption><graphic xmlns:xlink="http://www.w3.org/1999/xlink" xlink:href="zookeys-766-063-g003.jpg" position="float" orientation="portrait" xlink:type="simple" id="oo_208659.jpg"/></fig><p>
            <italic>Case</italic>. Length 4.9–5.3 mm. Case of final instar larvae constructed of small sand grains, tusk-shaped; anterior opening with overhanging dorsal portion, posterior opening closed with silk (Fig. <xref ref-type="fig" rid="F1">1</xref>).</p></tp:treatment-sec></tp:taxon-treatment>
