# Supplementary material for: Description of the larva of Oecetis mizrain Malicky & Graf, 2012 (Trichoptera, Leptoceridae) and Lepidostoma scotti (Ulmer, 1930) (Trichoptera, Lepidostomatidae) from Chilimo Forest, Central Ethiopia
Source: Zookeys. 2018 Jun 13;(766):63–77. doi: 10.3897/zookeys.766.24544 (PMC6010509; doi:10.3897/zookeys.766.24544)
Supplement: XML Treatment for Lepidostoma scotti [file zookeys.766.24544-treatment2.xml]

<!DOCTYPE tp:taxon-treatment
  PUBLIC "-//TaxonX//DTD Taxonomic Treatment Publishing DTD v0 20100105//EN" "tax-treatment-NSO.dtd">
<tp:taxon-treatment xmlns:tp="http://www.plazi.org/taxpub"><tp:treatment-meta><kwd-group><label>Taxon classification</label><kwd><named-content xmlns:xlink="http://www.w3.org/1999/xlink" content-type="kingdom">Animalia</named-content></kwd><kwd><named-content xmlns:xlink="http://www.w3.org/1999/xlink" content-type="order">Trichoptera</named-content></kwd><kwd><named-content xmlns:xlink="http://www.w3.org/1999/xlink" content-type="family">Leptoceridae</named-content></kwd></kwd-group><mixed-citation publication-type="journal"><person-group><name><surname>Terefe</surname><given-names>Yonas</given-names></name><name><surname>Vitecek</surname><given-names>Simon</given-names></name><name><surname>Graf</surname><given-names>Wolfram</given-names></name></person-group><article-title>Description of the larva of <italic><tp:taxon-name><tp:taxon-name-part taxon-name-part-type="genus" reg="Oecetis">Oecetis</tp:taxon-name-part> <tp:taxon-name-part taxon-name-part-type="species" reg="mizrain">mizrain</tp:taxon-name-part></tp:taxon-name></italic> Malicky &amp; Graf, 2012 (<tp:taxon-name><tp:taxon-name-part taxon-name-part-type="order">Trichoptera</tp:taxon-name-part></tp:taxon-name>, <tp:taxon-name><tp:taxon-name-part taxon-name-part-type="family">Leptoceridae</tp:taxon-name-part></tp:taxon-name>) and <italic><tp:taxon-name><tp:taxon-name-part taxon-name-part-type="genus" reg="Lepidostoma">Lepidostoma</tp:taxon-name-part> <tp:taxon-name-part taxon-name-part-type="species" reg="scotti">scotti</tp:taxon-name-part></tp:taxon-name></italic> (Ulmer, 1930) (<tp:taxon-name><tp:taxon-name-part taxon-name-part-type="order">Trichoptera</tp:taxon-name-part></tp:taxon-name>, <tp:taxon-name><tp:taxon-name-part taxon-name-part-type="family">Lepidostomatidae</tp:taxon-name-part></tp:taxon-name>) from Chilimo Forest, Central Ethiopia</article-title><source>Zookeys</source><day>13</day><month>6</month><year>2018</year><volume>2018</volume><issue>766</issue><fpage>63</fpage><lpage>77</lpage><pub-id pub-id-type="doi">10.3897/zookeys.766.24544</pub-id></mixed-citation></tp:treatment-meta><tp:nomenclature><tp:taxon-name>
              <tp:taxon-name-part taxon-name-part-type="genus" reg="Lepidostoma">Lepidostoma</tp:taxon-name-part>
              <tp:taxon-name-part taxon-name-part-type="species" reg="scotti">scotti</tp:taxon-name-part>
            </tp:taxon-name><tp:taxon-authority>Ulmer, 1930</tp:taxon-authority><xref ref-type="fig" rid="F4">Figs 13–19</xref><xref ref-type="fig" rid="F5">, 20–24</xref><xref ref-type="fig" rid="F6">, 25</xref></tp:nomenclature><tp:treatment-sec sec-type="material" id="SECID0EF5AE"><title>Material.</title><p>12 larvae: Ethiopia, Oromia Region, Chilimo forest N of Ginchi, 2451m a.s.l., <named-content xmlns:xlink="http://www.w3.org/1999/xlink" content-type="dwc:verbatimCoordinates" xlink:type="simple"><named-content content-type="geo-json" specific-use="{&#34;type&#34;:&#34;Point&#34;,&#34;coordinates&#34;:[38.143320,9.059719]}" id="NCID0EO5AE" xlink:type="simple">9.059719°N, 38.14332°E</named-content></named-content>; 20.ii.2016; leg. &amp; det. W. Graf; specimens deposited in the research collection of W. Graf at the University of Natural Resources and Applied Life Sciences Vienna [contact: wolfram.graf@boku.ac.at] and the Senckenberg Research Institute and Natural History Museum <tp:taxon-name><tp:taxon-name-part taxon-name-part-type="order">Trichoptera</tp:taxon-name-part></tp:taxon-name> collection [collection number SMFTRI00018577; contact: Steffen U. Pauls – steffen.pauls@senckenberg.de].</p></tp:treatment-sec><tp:treatment-sec sec-type="description" id="SECID0EY5AE"><title>Description of 5<sup>th</sup> instar larva.</title><p>
              <italic>Biometry</italic>. Larva eruciform, body length 8–9.5 mm, head width 0.87–0.94 mm (n=8).</p><p>
              <italic>Head</italic>. Head capsule hypognathous, round; surface granulated, covered in spicules. Color pale to dark brown, with scattered black markings (Fig. <xref ref-type="fig" rid="F4">13</xref>), area around occipital margin dark brown (Figs <xref ref-type="fig" rid="F4">13</xref>, <xref ref-type="fig" rid="F4">14</xref>). Muscle attachment spots pale brown, &gt; 10 on each parietalia, slightly asymmetrical, lining in rows, absent on frontoclypeus. Complete set of 18 primary setae present; setae 4, 5, 13, 15 and 17 very lightly colored; short antenna situated near the anterior margin of each eye, positioned on discrete protuberance (Fig. <xref ref-type="fig" rid="F4">13</xref>). Whitish ring present around eyes. Frontoclypeus with central constriction; ventral apotome triangular, yellow-brown (Fig. <xref ref-type="fig" rid="F4">14</xref>). Labrum with 6 pairs of setae, labral brushes at anterior margin present. Mandible robust, black, with 3 teeth.</p><fig id="F4" position="float" orientation="portrait"><label>Figures 13–19.</label><caption><p>
                  <italic><tp:taxon-name><tp:taxon-name-part taxon-name-part-type="genus" reg="Lepidostoma">Lepidostoma</tp:taxon-name-part> <tp:taxon-name-part taxon-name-part-type="species" reg="scotti">scotti</tp:taxon-name-part></tp:taxon-name></italic>, 5<sup>th</sup> instar larva<bold>. 13</bold> Head, dorsal view, 40× <bold>14</bold> Head, ventral view, 50× <bold>15</bold> Pro-, Meso- &amp; Metanotum and abdominal segment I, dorsal view (arrows indicate abdominal segment I lateral protuberances, dashed circle indicate abdominal segment I <italic>sa<sub>2</sub></italic>), 25× <bold>16</bold> Thorax and abdominal segment I, lateral view (arrow indicates abdominal segment I lateral protuberance), 23× <bold>17</bold> Left front leg, anterior face, 50× <bold>18</bold> Left middle leg, anterior face, 40× <bold>19</bold> Left hind leg, anterior face, 40×.</p></caption><graphic xmlns:xlink="http://www.w3.org/1999/xlink" xlink:href="zookeys-766-063-g004.jpg" position="float" orientation="portrait" xlink:type="simple" id="oo_208660.jpg"/></fig><p>
              <italic>Thorax</italic>. Pronotum fully covered by 2 sclerites (Fig. <xref ref-type="fig" rid="F4">15</xref>), pale brown to brown, at posterior (with small lateral process) and posterolateral margins thickened and darkly lined (Fig. <xref ref-type="fig" rid="F4">15</xref>); each sclerite bears 20–25 long dark setae mostly concentrated in anterior half (including two rows of setae along anterior margin) (Figs <xref ref-type="fig" rid="F4">15</xref>, <xref ref-type="fig" rid="F4">16</xref>). Prosternal horn present, whitish, curved anteriorly (Fig. <xref ref-type="fig" rid="F4">16</xref>). Mesonotum fully covered by 2 sclerites, brown to dark brown (black near median suture), posterior margin with slightly sclerotized narrow dark line; mesonotal setal areas <italic>sa<sub>1</sub></italic>, <italic>sa<sub>2</sub></italic> and <italic>sa<sub>3</sub></italic> present; <italic>sa<sub>1</sub></italic> bearing 3–4 setae; <italic>sa<sub>2</sub></italic> bar-shaped, bearing 6–8 setae, stretching to posterior margin; <italic>sa<sub>3</sub></italic> bearing 5–6 setae; <italic>sa<sub>1</sub></italic> and <italic>sa<sub>3</sub></italic> connected by regular bands of setae (Fig. <xref ref-type="fig" rid="F4">15</xref>). Metanotum with 6 distinct small sclerotized areas, corresponding to setal areas <italic>sa<sub>1</sub></italic>, <italic>sa<sub>2</sub></italic> and <italic>sa<sub>3</sub></italic>; <italic>sa<sub>1</sub></italic> and <italic>sa<sub>2</sub></italic> rounded, each with 1 and 1–2 setae respectively (Fig. <xref ref-type="fig" rid="F4">15</xref>); <italic>sa<sub>3</sub></italic> elongate, falcate shaped, bearing 4–6 setae (Figs <xref ref-type="fig" rid="F4">15</xref>, <xref ref-type="fig" rid="F4">16</xref>). Thoracic legs yellowish brown, with dark marking at femoro-tibial joint and with dense fringe of setae on ventral edge of coxa, trochanter and femur and long dark setae (Fig. <xref ref-type="fig" rid="F4">17</xref>); foreleg more robust, shorter than mid- and hind leg; mid leg bearing larger number of setae (majority at the coxa) than fore- and hind legs; tarsal claws similar in all legs, short, robust (Figs <xref ref-type="fig" rid="F4">17–19</xref>).</p><p>
              <italic>Abdomen</italic>. Color whitish (Figs <xref ref-type="fig" rid="F5">20</xref>, <xref ref-type="fig" rid="F5">21</xref>). Abdominal segment I with lateral humps bearing 2 setae (1 on anteroventral margin, 1 on dorsal margin) (Figs <xref ref-type="fig" rid="F4">15</xref>, <xref ref-type="fig" rid="F4">16</xref>, <xref ref-type="fig" rid="F5">20</xref>, <xref ref-type="fig" rid="F5">21</xref>; highlighted by arrows in Figs <xref ref-type="fig" rid="F4">15</xref>, <xref ref-type="fig" rid="F4">16</xref>); dorsal hump absent (Figs <xref ref-type="fig" rid="F4">15</xref>, <xref ref-type="fig" rid="F4">16</xref>, <xref ref-type="fig" rid="F5">20</xref>); dorsal setal areas <italic>sa<sub>1</sub></italic> and <italic>sa<sub>3</sub></italic> absent, <italic>sa<sub>2</sub></italic> present, with a single seta (Fig. <xref ref-type="fig" rid="F4">15</xref>, dashed circles; Fig. <xref ref-type="fig" rid="F5">20</xref>); ventral setal areas <italic>sa<sub>2</sub></italic> and <italic>sa<sub>3</sub></italic> present, each with a single seta; <italic>sa<sub>1</sub></italic> absent (Figs <xref ref-type="fig" rid="F4">16</xref>, <xref ref-type="fig" rid="F5">21</xref>). Tracheal gills simple, unbranched, as single filaments; dorsal gills on segment II (postsegmental position), segments III–VI (pre- &amp; postsegmental position) and segment VII (postsegmental position); ventral gills on segment II (postsegmental position), segments III–VI (pre- &amp; postsegmental position) and segment VII (postsegmental position); lateral gills absent; position of ventral gills shifted dorsad (Figs <xref ref-type="fig" rid="F5">20</xref>, <xref ref-type="fig" rid="F6">25</xref>). Lateral line from segment III–VIII; small bifurcated lamellae dorsal to lateral line present (Figs <xref ref-type="fig" rid="F5">20</xref>, <xref ref-type="fig" rid="F6">25</xref>; position of bifurcated lamellae highlighted in dashed ovals). Dorsal sclerite of segment IX semicircular, pale brown, with 4 pairs of setae (outermost lateral and medial setae very long, with interspersed shorter setae) (Fig. <xref ref-type="fig" rid="F5">22</xref>); anal proleg present, of limnephilid type (Fig. <xref ref-type="fig" rid="F5">23</xref>).</p><fig id="F5" position="float" orientation="portrait"><label>Figures 20–24.</label><caption><p>
                  <italic><tp:taxon-name><tp:taxon-name-part taxon-name-part-type="genus" reg="Lepidostoma">Lepidostoma</tp:taxon-name-part> <tp:taxon-name-part taxon-name-part-type="species" reg="scotti">scotti</tp:taxon-name-part></tp:taxon-name></italic>, 5<sup>th</sup> instar larva<bold>. 20</bold> Abdomen, segments I-X, lateral view (dashed ovals indicate position of forked lamellae), 13× <bold>21</bold> Abdomen, segment I-X, dorsal, 13× <bold>22</bold> Abdominal segment VII-X, dorsal, 25× <bold>23</bold> Abdomen, segment VII-X, lateral, 25×; <bold>24</bold> Larval case, left lateral view, 10×.</p></caption><graphic xmlns:xlink="http://www.w3.org/1999/xlink" xlink:href="zookeys-766-063-g005.jpg" position="float" orientation="portrait" xlink:type="simple" id="oo_208661.jpg"/></fig><fig id="F6" position="float" orientation="portrait"><label>Figure 25.</label><caption><p>
                  <italic><tp:taxon-name><tp:taxon-name-part taxon-name-part-type="genus" reg="Lepidostoma">Lepidostoma</tp:taxon-name-part> <tp:taxon-name-part taxon-name-part-type="species" reg="scotti">scotti</tp:taxon-name-part></tp:taxon-name></italic>, 5<sup>th</sup> instar larva. Gill diagram indicating position of dorsal and ventral gills and extent of lateral line (bold line). Lateral gills absent.</p></caption><graphic xmlns:xlink="http://www.w3.org/1999/xlink" xlink:href="zookeys-766-063-g006.jpg" position="float" orientation="portrait" xlink:type="simple" id="oo_208662.jpg"/></fig><p>
              <italic>Case</italic>. Larval case 9.0–10.5 mm long, constructed from rectangular pieces of plant material; pieces subrectangular to quadratic, parts of barks or leaves; cross-section subrectangular to subquadrangular, tapering towards the posterior end (Fig. <xref ref-type="fig" rid="F5">24</xref>).</p></tp:treatment-sec></tp:taxon-treatment>
